# Supplementary material for: Profiling dynamic decision-makers
Source: PLoS One. 2022 Apr 14;17(4):e0266366. doi: 10.1371/journal.pone.0266366 (PMC9009624; doi:10.1371/journal.pone.0266366)
Supplement: S1 Appendix — (ZIP) [file pone.0266366.s001.zip]

Archive with 2 entries (2 files):
- profiling_appendix.pdf
- profiling_appendix.tex
