# Supplementary material for: Profiling dynamic decision-makers
Source: PLoS One. 2022 Apr 14;17(4):e0266366. doi: 10.1371/journal.pone.0266366 (PMC9009624; doi:10.1371/journal.pone.0266366)
Supplement: S1 Appendix — (ZIP) [file pone.0266366.s001.zip › profiling_appendix.tex]

\documentclass[12pt]{article}
\usepackage{amssymb}
\usepackage{amsfonts}
\usepackage{amscd}
\usepackage[fleqn]{amsmath}
\usepackage{amsthm}
\usepackage{amsmath}
\usepackage{mathrsfs}
\usepackage{xcolor}
\usepackage{soul}
\usepackage{float}
\usepackage{subfigure}
\usepackage{multicol}
\usepackage{multirow}
\usepackage{array}
\newcolumntype{C}[1]{>{\centering\arraybackslash\hspace{0pt}}p{#1}}
\newcolumntype{R}[1]{>{\raggedleft\arraybackslash\hspace{0pt}}p{#1}}
\newcolumntype{L}[1]{>{\raggedright\arraybackslash\hspace{0pt}}p{#1}}
\usepackage{lipsum}
\usepackage{enumitem}
\usepackage{caption}
\usepackage{cite}
\usepackage{setspace}
\usepackage[top=1in, bottom=1in, left=1in, right=1in]{geometry}
\usepackage{url}
\usepackage{etoolbox}
\usepackage{longtable}
\usepackage{lineno}
\usepackage{siunitx}
\usepackage{booktabs}
\usepackage{tikz}
\usetikzlibrary{shapes,arrows,fit,positioning}
\usepackage{pgfplots}
\usepackage[bottom]{footmisc}
\usepackage{threeparttable}
\usepackage{array, makecell}

\usepackage{nameref,hyperref}

\setlength{\parindent}{0.0cm}
\setlength{\parskip}{1.5ex}
\setlength{\jot}{5pt}
\renewcommand{\baselinestretch}{1.5}
\renewcommand\arraystretch{1.5}

\DeclareMathOperator*{\argmax}{arg\,max}
\def\sym#1{\ifmmode^{#1}\else\(^{#1}\)\fi}

\tikzstyle{line} = [draw, -latex']
\usetikzlibrary{arrows.meta}
\tikzset{%
  >={Latex[width=2mm,length=2mm]},
  % Specifications for style of nodes:
            base/.style = {rectangle, rounded corners, draw=black, minimum width=4cm, minimum height=1cm, text centered},
}

\onehalfspacing


\usepackage{chngcntr}
\counterwithin{figure}{section}
\counterwithin{table}{section}


% Folder with images
\graphicspath{{C:/Users/Konrad/Desktop/BandR/01_papers/01_profiling/10_PLOS/04_images/}}


\begin{document}


\appendix
\section{Appendix: robustness checks}
\label{Appendix A}
This appendix provides robustness checks for the results presented in Section ``Profiles: Predicting behavior.'' First, for completeness purposes, in Section \ref{A SS Empirical exercises in the main body}, we list the three exercises that constitute the core of Section ``Profiles: Predicting behavior.'' Second, in Section \ref{A SS Robustness checks}, we describe the robustness analyses. Finally, in Section \ref{A SS Results}, we present the results.


\subsection{Empirical exercises in the main body}
\label{A SS Empirical exercises in the main body}
\textbf{Exercise A in Section ``Testing predictive power: 22 replications.''} Consider a task in our sample. First, we partition subjects into $L$ quantiles in terms of $RRT1$. Second, each $RRT1$-quantile, is further divided into $M$ quantiles in terms of $TT$. With the $L$-$RRT1$ by $M$-$TT$ grid, we obtain $L \times M$ profiles. (In Section ``Testing predictive power: 22 replications,'' we used $L = 3$ and $M = 2$.)

Third, for each profile $i$ we compute the percentage of subjects with that profile who correctly backward inducted; this percentage is denoted as $P_{i}$. Finally, we test the following null hypothesis $H_{0}$ against its alternative $H_{1}$.
\begin{eqnarray}
H_{0}: P_{i-1} \geq P_{i} \\
H_{1}: P_{i-1} < P_{i}
\end{eqnarray}

With $L \times M$ profiles in each task, we conduct $L \times M - 1$ comparisons per task. Our main interest lies in the number of these comparisons that reject $H_{0}$ as this supports our profiling method as a tool to predict behavior. The same analysis is replicated in each of the 22 tasks.

\textbf{Exercise B in Section ``Predictive power of a profile constructed from a single game.''} Every subject was assigned a random sequence of 22 tasks. Let $Seq = 1,...,22$ denote the order in which a given task appeared in a sequence. Let $k = 1,...,21$ indicate a task that appeared in the order $Seq - k$ in a sequence. For each value of $k$, we construct a dataset in which we verify whether the profiles constructed at tasks played in the order $Seq - k$ have predictive powers in tasks played in the order $Seq$.

Consider a task in our sample. First, as in Exercise A, we use the $L$-$RRT1$ by $M$-$TT$ grid to partition subjects into $L \times M$ profiles. Second, for each $k = 1,...,21$, we estimate the following logit model.
\begin{eqnarray}
Logit(Y_{i}) = \alpha + \beta_{S}Seq + \beta_{C}Complex + \beta_{P}Profile_{i,k} \label{A E logit single game}
\end{eqnarray}

$Y_{i}$ is the dependent variable in the regression and captures whether the subject $i$ backward inducted in the task appearing in the order $Seq$ ($Y_{i} = 1$) or did not backward induct ($Y_{i} = 0$), $\alpha$ is the intercept, $Seq$ corresponds to the order in which a task appeared in the subject $i$'s sequence of tasks, and $Complex$ captures task complexity.

The main variable of interest is $Profile_{i,k}$, a profile of subject $i$ calculated in the task that appears in the order $Seq – k$. The coefficient of $Profile_{i,k}$ being positive verifies the predictive power of our profiling method.

\textbf{Exercise C in Section ``Predictive power of a prole constructed from a group of consecutive tasks.''} In Exercise B, we rely on only one task to construct the subjects' profiles. In Exercise C, we expand on this approach and use a group $g$ of tasks to build the profiles. In particular, we consider $g = 1,...,9$ and test how well the profiles predict the subjects' behavior in tasks in the order $Seq = 11,...,22$. To address the fact that subjects are assigned different sequences, we normalize the metrics $RRT1$ and $TT$ using the min-max method.

As in Exercises B and C, we use the $L$-$RRT1$ by $M$-$TT$ grid to partition subjects into $L \times M$ profiles. Next, for each $g = 1,..., 9$, we estimate the following logit model.
\begin{eqnarray}
Logit(Y_{i}) = \alpha + \beta_{S}Seq + \beta_{C}Complex + \beta_{P}Profile_{i,g} \label{A E logit multi games}
\end{eqnarray}

Variables $Y_{i}$, $\alpha$, $Seq$, and $Complex$ are the same as in Exercise B (see model (\ref{A E logit single game})). Our main focus is on $Profile_{i,g}$, a profile of subject $i$ constructed using a group $g$ of tasks. If the coefficient of $Profile_{i,g}$ is positive, then this establishes the predictive power of the proposed profiling method.


\subsection{Robustness checks}
\label{A SS Robustness checks}
In Section ``Testing predictive power: 22 replications'' of the main text, we conducted the empirical analysis using the whole sample and the 3-$RRT1$ by 2-$TT$ grid (i.e., six profiles) and depicted the results from Exercises A, B, and C in Tables 3, 4, and 5, respectively. Now, we replicate all the three exercises using the following robustness checks.

First, since attrition is a potential problem in any experiment in which the subjects have to solve multiple tasks and are free to stop at any moment, it is imperative to analyze whether attrition has any impact on our results. Our sample contains 541 subjects who played all 22 tasks and 11,303 total observations.\footnote{Note that $541 \times 22 = 11,902$ observations, while we have 11,303 observations. The difference is because, from the data, we remove observations with $TT$ above the 95th percentile, where we calculate the percentile within the entire sample.} In Section \ref{A SSS Subjects who played all 22 games}, we limit our sample to these subjects. We find that all the qualitative results from the main body of the paper remain the same, which indicates that attrition has no significant impact on our study.

Second, using the whole sample, we consider alternative values of $L$ and $M$ to partition subjects into $L \times M$ profiles using the $L$-$RRT1$ by $M$-$TT$ grid. We analyze three cases. The results with the 2-$RRT1$ by 2-$TT$ partition (four profiles) are presented in Section \ref{A SSS Alternative partition: 2-RRT1 by 2-TT}, those with the 4-$RRT1$ by 2-$TT$ partition (eight profiles) are in Section \ref{A SSS Alternative partition: 4-RRT1 by 2-TT grid}, and, finally, the 3-$RRT1$ by 3-$TT$ partition (nine profiles) is discussed in Section \ref{A SSS Alternative partition: 3-RRT1 by 3-TT}. Again, we find that all the qualitative results from the main body of the paper remain the same.

Third, in Section \ref{A SSS Data trimmed}, we trim data at 99\% percentile (in the main body of the paper, we trimmed data at 95\% percentile) and replicate the results presented in Tables 3, 4, and 5. The results are qualitatively the same as those obtained using the sample trimmed at the 95\% percentile.


\subsection{Results}
\label{A SS Results}
\subsubsection{Subjects who played all 22 tasks}
\label{A SSS Subjects who played all 22 games}
Tables 3, 4, and 5 are replicated in Tables \ref{T: A1}, \ref{T: A2}, and \ref{T: A3}, respectively, by using the sub-sample that consists of 541 subjects who played all the 22 tasks.

Analysis of Table \ref{T: A1} indicates that in 97 out of the 110 pairwise profile comparisons, we observe that $P_{i} > P_{i-1}$; this is the same qualitative result as presented in Table 3. The results in Tables \ref{T: A2} and \ref{T: A3} are qualitatively the same as those obtained using the full sample in Tables 4 and 5, respectively.
\begin{table}[H]
\caption{\small Exercise A: subjects who played all 22 tasks. \label{T: A1}}
\vspace{-1\baselineskip}
\begin{center}
\scriptsize
\setlength\extrarowheight{-1.5pt}
\begin{threeparttable}
\begin{tabular}{|C{2cm}|C{1.5cm}|C{1.5cm}|C{1.5cm}|C{1.5cm}|C{1.5cm}|C{1.5cm}|C{1.5cm}|}
\hline
Task & $N$ & Profile 1 & Profile 2 & Profile 3 & Profile 4 & Profile 5 & Profile 6 \\
\hline
\hline
2.2.2 & 520 & 88.10\% & 96.25\% & 98.94\% & 99.05\% & 100\% & 100\% \\
& & & (0.02) & (0.13) & (0.47) & (0.16) & (NA) \\
2.2.3 & 510 & 87.78\% & 96.30\% & 96.77\% & 100\% & 96.39\% & 100\% \\
& & & (0.02) & (0.43) & (0.04) & (0.96) & (0.04) \\
2.3.2 & 521 & 82.14\% & 97.62\% & 96.34\% & 100\% & 100\% & 100\% \\
& & & (0.00) & (0.68) & (0.04) & (NA) & (NA) \\
2.3.3 & 512 & 85.88\% & 98.78\% & 98.94\% & 100\% & 100\% & 98.85\% \\
& & & (0.00) & (0.46) & (0.16) & (NA) & (0.84) \\
3.2.2 & 519 & 77.27\% & 89.47\% & 100\% & 100\% & 96.88\% & 100\% \\
& & & (0.02) & (0.00) & (NA) & (0.96) & (0.04) \\
3.3.2 & 524 & 78.41\% & 92.47\% & 100\% & 100\% & 94.57\% & 100\% \\
& & & (0.00) & (0.00) & (NA) & (0.99) & (0.01) \\
3.2.3 & 520 & 77.33\% & 95.70\% & 100\% & 97.70\% & 97.87\% & 100\% \\
& & & (0.00) & (0.02) & (0.92) & (0.47) & (0.08) \\
3.3.3 & 510 & 78.82\% & 94.32\% & 98.73\% & 98.78\% & 98.89\% & 100\% \\
& & & (0.00) & (0.06) & (0.49) & (0.47) & (0.16) \\
4.2.2 & 514 & 81.71\% & 95.70\% & 98.78\% & 100\% & 100\% & 100\% \\
& & & (0.00) & (0.10) & (0.16) & (NA) & (NA) \\
2.2.2.2 & 511 & 20.23\% & 50.00\% & 82.93\% & 97.75\% & 96.39\% & 98.84\% \\
& & & (0.00) & (0.00) & (0.00) & (0.70) & (0.15) \\
2.2.2.3 & 513 & 46.59\% & 80.72\% & 93.18\% & 100\% & 98.81\% & 100\% \\
& & & (0.00) & (0.01) & (0.01) & (0.84) & (0.16) \\
2.2.3.2 & 515 & 41.86\% & 82.61\% & 88.10\% & 100\% & 100\% & 100\% \\
& & & (0.00) & (0.15) & (0.00) & (NA) & (NA) \\
2.3.2.2 & 512 & 10.47\% & 32.14\% & 80.00\% & 100\% & 97.65\% & 100\% \\
& & & (0.00) & (0.00) & (0.00) & (0.92) & (0.08) \\
3.2.2.2 & 517 & 34.52\% & 58.62\% & 96.47\% & 100\% & 94.19\% & 98.82\% \\
& & & (0.00) & (0.00) & (0.04) & (0.99) & (0.05) \\
2.2.2.4 & 517 & 63.64\% & 89.02\% & 93.41\% & 100\% & 100\% & 100\% \\
& & & (0.00) & (0.16) & (0.01) & (NA) & (NA) \\
2.2.4.2 & 517 & 29.41\% & 68.24\% & 93.18\% & 100\% & 96.47\% & 98.82\% \\
& & & (0.00) & (0.00) & (0.01) & (0.96) & (0.16) \\
2.4.2.2 & 511 & 61.91\% & 78.82\% & 95.35\% & 97.70\% & 98.81\% & 100\% \\
& & & (0.01) & (0.00) & (0.20) & (0.29) & (0.16) \\
4.2.2.2 & 515 & 32.56\% & 60.67\% & 90.70\% & 96.34\% & 98.84\% & 100\% \\
& & & (0.00) & (0.00) & (0.07) & (0.15) & (0.16) \\
2.2.2.2.2 & 510 & 27.38\% & 61.18\% & 79.07\% & 98.84\% & 97.67\% & 100\% \\
& & & (0.00) & (0.00) & (0.00) & (0.72) & (0.08) \\
3.2.2.2.2 & 503 & 34.12\% & 53.01\% & 86.75\% & 96.43\% & 94.12\% & 96.39\% \\
& & & (0.01) & (0.00) & (0.01) & (0.76) & (0.25) \\
4.2.2.2.2 & 508 & 9.41\% & 25.00\% & 48.24\% & 76.19\% & 91.86\% & 94.05\% \\
& & & (0.00) & (0.00) & (0.00) & (0.00) & (0.29) \\
2.2.2.2.2.2 & 504 & 19.05\% & 30.95\% & 53.01\% & 62.35\% & 92.94\% & 93.98\% \\
& & & (0.04) & (0.00) & (0.11) & (0.00) & (0.39) \\
\hline
\end{tabular}
\scriptsize
\begin{tablenotes}
\item[] \textit{Notes.} The table shows the probability $P_{i}$ of Profile $i$ winning a task. The values in parentheses correspond to the p-value of testing the null hypothesis $H_{0}: P_{i-1} \geq P_{i}$ against its alternative $H_{1}: P_{i-1} < P_{i}$. When $P_{i} = P_{i-1} = 100\%$, we report NA.
\end{tablenotes}
\end{threeparttable}
\end{center}
\end{table}

\begin{table}[H]
\caption{\small Exercise B: subjects who played all 22 tasks. \label{T: A2}}
\vspace{-1\baselineskip}
\begin{center}
\scriptsize
\setlength\extrarowheight{-1.5pt}
\begin{threeparttable}
\begin{tabular}{|C{2cm}|C{2cm}|C{2cm}|C{2cm}|C{2cm}|}
\hline
$k$ & $N$ & $Seq$ & $Complex$ & $Profile_{i,k}$ \\
\hline
\hline
1 & 10,287 & 0.040 & -0.034 & 0.279 \\
& & (0.00) & (0.00) & (0.00) \\
2 & 9,818 & 0.030 & -0.035 & 0.328 \\
& & (0.00) & (0.00) & (0.00) \\
3 & 9,332 & 0.028 & -0.034 & 0.301 \\
& & (0.00) & (0.00) & (0.00) \\
4 & 8,842 & 0.026 & -0.033 & 0.290 \\
& & (0.00) & (0.00) & (0.00) \\
5 & 8,374 & 0.023 & -0.034 & 0.332 \\
& & (0.00) & (0.00) & (0.00) \\
6 & 7,862 & 0.025 & -0.034 & 0.257 \\
& & (0.00) & (0.00) & (0.00) \\
7 & 7,380 & 0.012 & -0.034 & 0.305 \\
& & (0.14) & (0.00) & (0.00) \\
8 & 6,884 & 0.024 & -0.034 & 0.303 \\
& & (0.01) & (0.00) & (0.00) \\
9 & 6,373 & 0.009 & -0.034 & 0.306 \\
& & (0.38) & (0.00) & (0.00) \\
10 & 5,884 & 0.005 & -0.034 & 0.352 \\
& & (0.69) & (0.00) & (0.00) \\
11 & 5,379 & 0.002 & -0.034 & 0.326 \\
& & (0.91) & (0.00) & (0.00) \\
12 & 4,880 & -0.002 & -0.033 & 0.311 \\
& & (0.90) & (0.00) & (0.00) \\
13 & 4,392 & 0.012 & -0.034 & 0.322 \\
& & (0.53) & (0.00) & (0.00) \\
14 & 3,882 & 0.008 & -0.033 & 0.311 \\
& & (0.72) & (0.00) & (0.00) \\
15 & 3,389 & -0.002 & -0.033 & 0.316 \\
& & (0.95) & (0.00) & (0.00) \\
16 & 2,892 & -0.021 & -0.031 & 0.282 \\
& & (0.52) & (0.00) & (0.00) \\
17 & 2,406 & 0.004 & -0.033 & 0.344 \\
& & (0.93) & (0.00) & (0.00) \\
18 & 1,921 & 0.075 & -0.031 & 0.249 \\
& & (0.24) & (0.00) & (0.00) \\
19 & 1,444 & 0.059 & -0.036 & 0.283 \\
& & (0.55) & (0.00) & (0.00) \\
20 & 972 & -0.092 & -0.032 & 0.313 \\
& & (0.71) & (0.00) & (0.00) \\
21 & 488 & -- & -0.024 & 0.241 \\
& &  & (0.00) & (0.00) \\
\hline
\end{tabular}
\scriptsize
\begin{tablenotes}
\item[] \textit{Notes.} The table shows the results from estimating a logit model. The dependent variable captures whether the subject backward inducted ($Y_{i} = 1$) or did not backward induct ($Y_{i} = 0$) in a given task. The independent variables are $Seq$ (order in the sequence in which a task appeared for the subject), $Complex$ (measure of task complexity), and $Profile_{i,k}$ (profile of subject $i$ calculated in the tasks that appeared in the order $Seq - k$ of the sequence). The regression includes an intercept. The parentheses contain p-values calculated using heteroskedastic robust standard errors.
\end{tablenotes}
\end{threeparttable}
\end{center}
\end{table}

\begin{table}[H]
\caption{\small Exercise C: subjects who played all 22 tasks. \label{T: A3}}
\vspace{-1\baselineskip}
\begin{center}
\scriptsize
\setlength\extrarowheight{-1.5pt}
\begin{threeparttable}
\begin{tabular}{|C{2cm}|C{2cm}|C{2cm}|C{2cm}|C{2cm}|}
\hline
$g$  & $N$ & $Seq$ & $Complex$ & $Profile_{i,g}$ \\
\hline
\hline
1 & 5,836 & 0.012 & -0.033 & 0.261 \\
& & (0.34) & (0.00) & (0.00) \\
2 & 5,399 & 0.012 & -0.034 & 0.363 \\
& & (0.34) & (0.00) & (0.00) \\
3 & 5,043 & 0.003 & -0.035 & 0.472 \\
& & (0.82) & (0.00) & (0.00) \\
4 & 4,807 & -0.005 & -0.035 & 0.501 \\
& & (0.72) & (0.00) & (0.00) \\
5 & 4,620 & -0.003 & 0.037 & 0.597 \\
& & (0.82) & (0.00) & (0.00) \\
6 & 4,482 & -0.002 & -0.037 & 0.572 \\
& & (0.91) & (0.00) & (0.00) \\
7 & 4,378 & -0.003 & -0.038 & 0.560 \\
& & (0.86) & (0.00) & (0.00) \\
8 & 4,231 & -0.002 & -0.037 & 0.564 \\
& & (0.90) & (0.00) & (0.00) \\
9 & 4,186 & -0.001 & -0.038 & 0.581 \\
& & (0.93) & (0.00) & (0.00) \\
\hline
\end{tabular}
\scriptsize
\begin{tablenotes}
\item[] \textit{Notes.} The table shows the results from estimating a logit model. The dependent variable captures whether the subject backward inducted ($Y_{i} = 1$) or did not backward induct ($Y_{i} = 0$) in a given task. The independent variables are $Seq$ (order in the sequence in which a task appeared for the subject), $Complex$ (measure of task complexity), and $Profile_{i,g}$ (profile of subject $i$ calculated using the first $g$ tasks the subject played). The regression includes an intercept. The parentheses contain p-values calculated using heteroskedastic robust standard errors.
\end{tablenotes}
\end{threeparttable}
\end{center}
\end{table}


\subsubsection{Alternative partition: 2-$RRT1$ by 2-$TT$}
\label{A SSS Alternative partition: 2-RRT1 by 2-TT}
Tables 3, 4, and 5 are replicated in Tables \ref{T: A4}, \ref{T: A5}, and \ref{T: A6}, respectively using the 2-$RRT1$ by 2-$TT$ partition of subjects into four profiles.

Analysis of Table \ref{T: A4} indicates that in 64 out of the 66 pairwise profile comparisons, we observe that $P_{i} > P_{i-1}$. The difference is statistically significant at the 10\% level or less in 62 out of the 64 comparisons. On the other hand, in none of the 2 comparisons in which a higher profile is not more likely to outperform the lower profile, the difference is statistically significant. In other words, the results in Table \ref{T: A4} are qualitatively the same as the results presented in Table 3. It also is the case that the results in Tables \ref{T: A5} and \ref{T: A6} are qualitatively the same as the results depicted in Tables 4 and 5, respectively.
\begin{table}[H]
\caption{\small Exercise A: 2-$RRT1$ by 2-$TT$ partition. \label{T: A4}}
\vspace{-1\baselineskip}
\begin{center}
\scriptsize
\setlength\extrarowheight{-1.5pt}
\begin{threeparttable}
\begin{tabular}{|C{2cm}|C{1.5cm}|C{1.5cm}|C{1.5cm}|C{1.5cm}|C{1.5cm}|}
\hline
Task & $N$ & Profile 1 & Profile 2 & Profile 3 & Profile 4 \\
\hline
\hline
2.2.2 & 1,638 & 80.73\% & 95.88\% & 97.83\% & 99.5\% \\
& & & (0.00) & (0.05) & (0.02) \\
2.2.3 & 1,729 & 81.88\% & 94.57\% & 98.17\% & 100\% \\
& & & (0.00) & (0.00) & (0.00) \\
2.3.2 & 1,630 & 75.80\% & 94.76\% & 96.79\% & 99.07\% \\
& & & (0.00) & (0.07) & (0.01) \\
2.3.3 & 1,637 & 78.86\% & 96.50\% & 98.53\% & 99.76\% \\
& & & (0.00) & (0.03) & (0.03) \\
3.2.2 & 1,666 & 69.81\% & 93.42\% & 97.86\% & 99.31\% \\
& & & (0.00) & (0.00) & (0.04) \\
3.3.2 & 1,647 & 75.29\% & 90.34\% & 95.67\% & 99.48\% \\
& & & (0.00) & (0.00) & (0.00) \\
3.2.3 & 1,628 & 75.77\% & 91.95\% & 98.21\% & 99.26\% \\
& & & (0.00) & (0.00) & (0.09) \\
3.3.3 & 1,638 & 71.14\% & 90.14\% & 97.26\% & 99.76\% \\
& & & (0.00) & (0.00) & (0.00) \\
4.2.2 & 1,717 & 68.79\% & 92.35\% & 97.85\% & 99.05\% \\
& & & (0.00) & (0.00) & (0.07) \\
2.2.2.2 & 1,660 & 13.13\% & 63.22\% & 93.89\% & 97.12\% \\
& & & (0.00) & (0.00) & (0.01) \\
2.2.2.3 & 1,610 & 46.43\% & 75.12\% & 94.85\% & 99.49\% \\
& & & (0.00) & (0.00) & (0.00) \\
2.2.3.2 & 1,674 & 43.12\% & 70.49\% & 96.61\% & 99.29\% \\
& & & (0.00) & (0.00) & (0.00) \\
2.3.2.2 & 1,606 & 8.52\% & 31.07\% & 90.82\% & 96.53\% \\
& & & (0.00) & (0.00) & (0.00) \\
3.2.2.2 & 1,575 & 31.35\% & 54.86\% & 93.22\% & 98.97\% \\
& & & (0.00) & (0.00) & (0.00) \\
2.2.2.4 & 1,602 & 61.38\% & 75.25\% & 96.71\% & 98.04\% \\
& & & (0.00) & (0.00) & (0.12) \\
2.2.4.2 & 1,673 & 28.98\% & 68.60\% & 94.76\% & 98.80\% \\
& & & (0.00) & (0.00) & (0.00) \\
2.4.2.2 & 1,641 & 52.69\% & 74.24\% & 96.66\% & 97.77\% \\
& & & (0.00) & (0.00) & (0.17) \\
4.2.2.2 & 1,614 & 31.00\% & 60.10\% & 93.15\% & 96.99\% \\
& & & (0.00) & (0.00) & (0.01) \\
2.2.2.2.2 & 1,545 & 31.07\% & 70.44\% & 89.82\% & 97.69\% \\
& & & (0.00) & (0.00) & (0.00) \\
3.2.2.2.2 & 1,550 & 29.08\% & 53.26\% & 91.19\% & 94.86\% \\
& & & (0.00) & (0.00) & (0.02) \\
4.2.2.2.2 & 1,566 & 7.42\% & 28.83\% & 79.28\% & 76.28\% \\
& & & (0.00) & (0.00) & (0.84) \\
2.2.2.2.2.2 & 1,580 & 21.66\% & 29.59\% & 74.94\% & 61.36\% \\
\hline
\end{tabular}
\scriptsize
\begin{tablenotes}
\item[] \textit{Notes.} The table shows the probability $P_{i}$ of Profile $i$ winning a task. The values in parentheses correspond to the p-value of testing the null hypothesis $H_{0}: P_{i-1} \geq P_{i}$ against its alternative $H_{1}: P_{i-1} < P_{i}$.
\end{tablenotes}
\end{threeparttable}
\end{center}
\end{table}

\begin{table}[H]
\caption{\small Exercise B: 2-$RRT1$ by 2-$TT$ partition. \label{T: A5}}
\vspace{-1\baselineskip}
\begin{center}
\scriptsize
\setlength\extrarowheight{-1.5pt}
\begin{threeparttable}
\begin{tabular}{|C{2cm}|C{2cm}|C{2cm}|C{2cm}|C{2cm}|}
\hline
$k$ & $N$ & $Seq$ & $Complex$ & $Profile_{i,k}$ \\
\hline
\hline
1 & 28,283 & 0.069 & -0.045 & 0.334 \\
& & (0.00) & (0.00) & (0.00) \\
2 & 22,956 & 0.046 & -0.046 & 0.363 \\
& & (0.00) & (0.00) & (0.00) \\
3 & 19,157 & 0.039 & -0.047 & 0.366 \\
& & (0.00) & (0.00) & (0.00) \\
4 & 16,707 & 0.039 & -0.045 & 0.364 \\
& & (0.00) & (0.00) & (0.00) \\
5 & 14,579 & 0.034 & -0.047 & 0.428 \\
& & (0.00) & (0.00) & (0.00) \\
6 & 12,827 & 0.032 & -0.046 & 0.352 \\
& & (0.00) & (0.00) & (0.00) \\
7 & 11,360 & 0.021 & -0.045 & 0.400 \\
& & (0.00) & (0.00) & (0.00) \\
8 & 10,089 & 0.025 & -0.046 & 0.400 \\
& & (0.00) & (0.00) & (0.00) \\
9 & 8,931 & 0.012 & -0.045 & 0.407 \\
& & (0.17) & (0.00) & (0.00) \\
10 & 7,906 & 0.003 & -0.047 & 0.434 \\
& & (0.74) & (0.00) & (0.00) \\
11 & 6,985 & 0.005 & -0.047 & 0.443 \\
& & (0.63) & (0.00) & (0.00) \\
12 & 6,133 & 0.003 & -0.045 & 0.433 \\
& & (0.81) & (0.00) & (0.00) \\
13 & 5,356 & 0.017 & -0.047 & 0.447 \\
& & (0.30) & (0.00) & (0.00) \\
14 & 4,609 & 0.008 & -0.045 & 0.458 \\
& & (0.68) & (0.00) & (0.00) \\
15 & 3,921 & 0.001 & -0.045 & 0.436 \\
& & (0.98) & (0.00) & (0.00) \\
16 & 3,282 & -0.021 & -0.044 & 0.350 \\
& & (0.50) & (0.00) & (0.00) \\
17 & 2,676 & -0.012 & -0.045 & 0.448 \\
& & (0.77) & (0.00) & (0.00) \\
18 & 2,101 & 0.058 & -0.042 & 0.311 \\
& & (0.98) & (0.00) & (0.00) \\
19 & 1,540 & 0.063 & -0.051 & 0.369 \\
& & (0.51) & (0.00) & (0.00) \\
20 & 1,014 & -0.087 & -0.044 & 0.352 \\
& & (0.70) & (0.00) & (0.00) \\
21 & 488 & -- & -0.033 & 0.365 \\
& & & (0.00) & (0.00) \\
\hline
\end{tabular}
\scriptsize
\begin{tablenotes}
\item[] \textit{Notes.} The table shows the results from estimating a logit model. The dependent variable captures whether the subject backward inducted ($Y_{i} = 1$) or did not backward induct ($Y_{i} = 0$) in a given task. The independent variables are $Seq$ (order in the sequence in which a task appeared for the subject), $Complex$ (measure of task complexity), and $Profile_{i,k}$ (profile of subject $i$ calculated in the tasks that appeared in the order $Seq - k$ of the sequence). The regression includes an intercept. The parentheses contain p-values calculated using heteroskedastic robust standard errors.
\end{tablenotes}
\end{threeparttable}
\end{center}
\end{table}

\begin{table}[H]
\caption{\small Exercise C: 2-$RRT1$ by 2-$TT$ partition. \label{T: A6}}
\vspace{-1\baselineskip}
\begin{center}
\scriptsize
\setlength\extrarowheight{-1.5pt}
\begin{threeparttable}
\begin{tabular}{|C{2cm}|C{2cm}|C{2cm}|C{2cm}|C{2cm}|}
\hline
$g$  & $N$ & $Seq$ & $Complex$ & $Profile_{i,g}$ \\
\hline
\hline
1 & 7,868 & 0.009 & -0.046 & 0.371 \\
& & (0.96) & (0.00) & (0.00) \\
2 & 7,310 & 0.010 & -0.048 & 0.473 \\
& & (0.99) & (0.00) & (0.00) \\
3 & 6,882 & 0.005 & -0.049 & 0.540 \\
& & (0.67) & (0.00) & (0.00) \\
4 & 6,538 & 0.000 & -0.048 & 0.561 \\
& & (0.93) & (0.00) & (0.00) \\
5 & 6,229 & 0.000 & -0.048 & 0.621 \\
& & (0.97) & (0.00) & (0.00) \\
6 & 6,013 & -0.004 & -0.048 & 0.648 \\
& & (0.76) & (0.00) & (0.00) \\
7 & 5,820 & -0.003 & -0.049 & 0.648 \\
& & (0.78) & (0.00) & (0.00) \\
8 & 5,609 & 0.000 & -0.050 & 0.676 \\
& & (0.98) & (0.00) & (0.00) \\
9 & 5,521 & 0.000 & -0.049 & 0.685 \\
& & (0.98) & (0.00) & (0.00) \\
\hline
\end{tabular}
\scriptsize
\begin{tablenotes}
\item[] \textit{Notes.} The table shows the results from estimating a logit model. The dependent variable captures whether the subject backward inducted ($Y_{i} = 1$) or did not backward induct ($Y_{i} = 0$) in a given task. The independent variables are $Seq$ (order in the sequence in which a task appeared for the subject), $Complex$ (measure of task complexity), and $Profile_{i,g}$ (profile of subject $i$ calculated using the first $g$ tasks the subject played). The regression includes an intercept. The parentheses contain p-values calculated using heteroskedastic robust standard errors.
\end{tablenotes}
\end{threeparttable}
\end{center}
\end{table}


\subsubsection{Alternative partition: 4-$RRT1$ by 2-$TT$}
\label{A SSS Alternative partition: 4-RRT1 by 2-TT grid}
Tables 3, 4, and 5 are replicated in Tables \ref{T: A7}, \ref{T: A8}, and \ref{T: A9}, respectively using the 4-$RRT1$ by 2-$TT$ partition of subjects into four profiles.

Analysis of Table \ref{T: A7} indicates that in 123 out of the 154 pairwise profile comparisons we observe that $P_{i} > P_{i-1}$. In 107 out of the 123 comparisons, the difference is statistically significant at the 10\% level or less. On the other hand, in 18 of the 23 comparisons in which a higher profile is not more likely to outperform the lower profile the difference is statistically significant.\footnote{This exercise shows that a more granular profiling might reduce accuracy since it makes it harder to differentiate between subjects belonging to different $RRT1$-quartiles. The optimal division of $RRT1$ and $TT$ should depend on the quantity and dispersion of the $RRT1$ and $TT$ data in a given task. Nevertheless, the two-dimensional profile still accurately ranks subjects in each task by their probability to correctly backward induct.} In other words, the results in Table \ref{T: A7} are qualitatively the same as the results presented in Table 3. It also is the case that the results in Tables \ref{T: A8} and \ref{T: A9} are qualitatively the same as the results depicted in Tables 4 and 5, respectively.
\begin{table}[H]
\caption{\small Exercise A: 4-$RRT1$ by 2-$TT$ partition. \label{T: A7}}
\vspace{-1\baselineskip}
\begin{center}
\scriptsize
\setlength\extrarowheight{-1.5pt}
\begin{threeparttable}
\begin{tabular}{|C{1.5cm}|C{1cm}|C{1.2cm}|C{1.2cm}|C{1.2cm}|C{1.2cm}|C{1.2cm}|C{1.2cm}|C{1.2cm}|C{1.2cm}|}
\hline
Task & $N$ & Profile 1 & Profile 2 & Profile 3 & Profile 4 & Profile 5 & Profile 6 & Profile 7 & Profile 8 \\
\hline
\hline
2.2.2 & 1,638 & 70.64\% & 93.10\% & 96.94\% & 99.37\% & 96.17\% & 99.49\% & 98.97\% & 100\% \\
& & & (0.00) & (0.03) & (0.04) & (0.98) & (0.01) & (0.72) & (0.08) \\
2.2.3 & 1,729 & 67.93\% & 90.56\% & 95.09\% & 99.04\% & 98.10\% & 100\% & 98.10\% & 100\% \\
& & & (0.00) & (0.03) & (0.01) & (0.79) & (0.02) & (0.98) & (0.02) \\
2.3.2 & 1,630 & 65.14\% & 90.14\% & 92.39\% & 99.41\% & 93.56\% & 99.58\% & 98.43\% & 100\% \\
& & & (0.00) & (0.21) & (0.00) & (1.00) & (0.00) & (0.88) & (0.04) \\
2.3.3 & 1,637 & 59.79\% & 89.39\% & 97.13\% & 100\% & 97.69\% & 100\% & 99.49\% & 99.52\% \\
& & & (0.00) & (0.00) & (0.01) & (0.99) & (0.01) & (0.84) & (0.48) \\
3.2.2 & 1,666 & 54.63\% & 83.16\% & 94.76\% & 97.73\% & 97.71\% & 99.53\% & 97.55\% & 99.54\% \\
& & & (0.00) & (0.00) & (0.06) & (0.51) & (0.05) & (0.95) & (0.05) \\
3.3.2 & 1,647 & 55.83\% & 78.71\% & 96.15\% & 97.81\% & 95.00\% & 100\% & 97.07\% & 98.46\% \\
& & & (0.00) & (0.00) & (0.15) & (0.94) & (0.00) & (0.99) & (0.17) \\
3.2.3 & 1,628 & 58.25\% & 81.16\% & 95.19\% & 99.57\% & 98.00\% & 98.64\% & 98.40\% & 100\% \\
& & & (0.00) & (0.00) & (0.00) & (0.93) & (0.31) & (0.58) & (0.04) \\
3.3.3 & 1,638 & 50.25\% & 76.09\% & 95.31\% & 99.08\% & 96.15\% & 99.52\% & 98.45\% & 100\% \\
& & & (0.00) & (0.00) & (0.01) & (0.98) & (0.01) & (0.85) & (0.04) \\
4.2.2 & 1,717 & 47.73\% & 84.72\% & 91.71\% & 98.52\% & 96.14\% & 100\% & 98.59\% & 99.10\% \\
& & & (0.00) & (0.01) & (0.00) & (0.94) & (0.00) & (0.96) & (0.31) \\
2.2.2.2 & 1,660 & 7.66\% & 15.05\% & 46.22\% & 85.64\% & 90.50\% & 96.35\% & 96.23\% & 99.50\% \\
& & & (0.01) & (0.00) & (0.00) & (0.06) & (0.01) & (0.53) & (0.01) \\
2.2.2.3 & 1,610 & 21.95\% & 48.47\% & 79.55\% & 95.77\% & 93.04\% & 99.50\% & 96.55\% & 99.49\% \\
& & & (0.00) & (0.00) & (0.00) & (0.88) & (0.00) & (0.98) & (0.02) \\
2.2.3.2 & 1,674 & 17.91\% & 37.33\% & 78.37\% & 91.08\% & 93.52\% & 99.51\% & 99.05\% & 100\% \\
& & & (0.00) & (0.00) & (0.00) & (0.17) & (0.00) & (0.71) & (0.08) \\
2.3.2.2 & 1,606 & 3.00\% & 5.94\% & 18.40\% & 53.30\% & 78.80\% & 97.12\% & 98.01\% & 99.51\% \\
& & & (0.08) & (0.00) & (0.00) & (0.00) & (0.00) & (0.28) & (0.09) \\
3.2.2.2 & 1,575 & 9.00\% & 17.37\% & 63.90\% & 82.81\% & 90.95\% & 99.47\% & 95.34\% & 98.98\% \\
& & & (0.01) & (0.00) & (0.00) & (0.01) & (0.00) & (0.99) & (0.02) \\
2.2.2.4 & 1,602 & 38.57\% & 62.18\% & 85.22\% & 89.64\% & 94.74\% & 99.03\% & 96.62\% & 99.00\% \\
& & & (0.00) & (0.00) & (0.09) & (0.03) & (0.01) & (0.95) & (0.05) \\
2.2.4.2 & 1,673 & 12.38\% & 32.85\% & 59.43\% & 90.29\% & 91.71\% & 99.5\% & 96.24\% & 100\% \\
& & & (0.00) & (0.00) & (0.00) & (0.31) & (0.00) & (0.99) & (0.00) \\
2.4.2.2 & 1,641 & 24.65\% & 63.24\% & 78.89\% & 90.69\% & 92.97\% & 97.24\% & 99.03\% & 99.50\% \\
& & & (0.00) & (0.00) & (0.00) & (0.20) & (0.02) & (0.09) & (0.29) \\
4.2.2.2 & 1,614 & 10.61\% & 26.83\% & 57.64\% & 87.50\% & 86.29\% & 97.02\% & 97.13\% & 99.50\% \\
& & & (0.00) & (0.00) & (0.00) & (0.64) & (0.00) & (0.47) & (0.03) \\
2.2.2.2.2 & 1,545 & 16.33\% & 55.26\% & 45.88\% & 86.98\% & 82.35\% & 97.51\% & 94.85\% & 100\% \\
& & & (0.00) & (0.97) & (0.00) & (0.89) & (0.00) & (0.92) & (0.00) \\
3.2.2.2.2 & 1,550 & 9.57\% & 30.85\% & 47.06\% & 74.87\% & 84.18\% & 96.35\% & 93.78\% & 97.94\% \\
& & & (0.00) & (0.00) & (0.00) & (0.01) & (0.00) & (0.88) & (0.02) \\
4.2.2.2.2 & 1,566 & 2.58\% & 17.17\% & 12.12\% & 40.93\% & 53.09\% & 75.25\% & 87.69\% & 94.90\% \\
& & & (0.00) & (0.92) & (0.00) & (0.01) & (0.00) & (0.00) & (0.01) \\
2.2.2.2.2.2 & 1,580 & 13.02\% & 25.12\% & 29.80\% & 34.18\% & 46.73\% & 51.52\% & 86.87\% & 87.76\% \\
& & & (0.00) & (0.15) & (0.18) & (0.01) & (0.17) & (0.00) & (0.40) \\
\hline
\end{tabular}
\scriptsize
\begin{tablenotes}
\item[] \textit{Notes.} The table shows the probability $P_{i}$ of Profile $i$ winning a task. The values in parentheses correspond to the p-value of testing the null hypothesis $H_{0}: P_{i-1} \geq P_{i}$ against its alternative $H_{1}: P_{i-1} < P_{i}$.
\end{tablenotes}
\end{threeparttable}
\end{center}
\end{table}

\begin{table}[H]
\caption{\small Exercise B: 4-$RRT1$ by 2-$TT$ partition. \label{T: A8}}
\vspace{-1\baselineskip}
\begin{center}
\scriptsize
\setlength\extrarowheight{-1.5pt}
\begin{threeparttable}
\begin{tabular}{|C{2cm}|C{2cm}|C{2cm}|C{2cm}|C{2cm}|}
\hline
$k$ & $N$ & $Seq$ & $Complex$ & $Profile_{i,k}$ \\
\hline
\hline
1 & 28,283 & 0.069 & -0.046 & 0.201 \\
& & (0.00) & (0.00) & (0.00) \\
2 & 22,956 & 0.046 & -0.047 & 0.214 \\
& & (0.00) & (0.00) & (0.00) \\
3 & 19,157 & 0.038 & -0.047 & 0.213 \\
& & (0.00) & (0.00) & (0.00) \\
4 & 16,707 & 0.039 & -0.045 & 0.212 \\
& & (0.00) & (0.00) & (0.00) \\
5 & 14,579 & 0.035 & -0.048 & 0.244 \\
& & (0.00) & (0.00) & (0.00) \\
6 & 12,827 & 0.034 & -0.046 & 0.207 \\
& & (0.00) & (0.00) & (0.00) \\
7 & 11,360 & 0.022 & -0.046 & 0.230 \\
& & (0.00) & (0.00) & (0.00) \\
8 & 10,089 & 0.024 & -0.047 & 0.233 \\
& & (0.00) & (0.00) & (0.00) \\
9 & 8,931 & 0.012 & -0.046 & 0.217 \\
& & (0.16) & (0.00) & (0.00) \\
10 & 7,906 & 0.001 & -0.049 & 0.259 \\
& & (0.94) & (0.00) & (0.00) \\
11 & 6,985 & 0.005 & -0.047 & 0.252 \\
& & (0.70) & (0.00) & (0.00) \\
12 & 6,133 & 0.002 & -0.046 & 0.254 \\
& & (0.90) & (0.00) & (0.00) \\
13 & 5,356 & 0.015 & -0.047 & 0.253 \\
& & (0.36) & (0.00) & (0.00) \\
14 & 4,609 & 0.005 & -0.046 & 0.251 \\
& & (0.79) & (0.00) & (0.00) \\
15 & 3,921 & -0.005 & -0.046 & 0.253 \\
& & (0.86) & (0.00) & (0.00) \\
16 & 3,282 & -0.027 & -0.044 & 0.218 \\
& & (0.39) & (0.00) & (0.00) \\
17 & 2,676 & -0.019 & -0.046 & 0.259 \\
& & (0.65) & (0.00) & (0.00) \\
18 & 2,101 & 0.050 & -0.043 & 0.215 \\
& & (0.41) & (0.00) & (0.00) \\
19 & 1,540 & 0.052 & -0.051 & 0.227 \\
& & (0.59) & (0.00) & (0.00) \\
20 & 1,014 & -0.080 & -0.045 & 0.202 \\
& & (0.73) & (0.00) & (0.00) \\
21 & 488   & -- & -0.033 & 0.181 \\
& & & (0.00) & (0.00) \\
\hline
\end{tabular}
\scriptsize
\begin{tablenotes}
\item[] \textit{Notes.} The table shows the results from estimating a logit model. The dependent variable captures whether the subject backward inducted ($Y_{i} = 1$) or did not backward induct ($Y_{i} = 0$) in a given task. The independent variables are $Seq$ (order in the sequence in which a task appeared for the subject), $Complex$ (measure of task complexity), and $Profile_{i,k}$ (profile of subject $i$ calculated in the tasks that appeared in the order $Seq - k$ of the sequence). The regression includes an intercept. The parentheses contain p-values calculated using heteroskedastic robust standard errors.
\end{tablenotes}
\end{threeparttable}
\end{center}
\end{table}

\begin{table}[H]
\caption{\small Exercise C: 4-$RRT1$ by 2-$TT$ partition. \label{T: A9}}
\vspace{-1\baselineskip}
\begin{center}
\scriptsize
\setlength\extrarowheight{-1.5pt}
\begin{threeparttable}
\begin{tabular}{|C{2cm}|C{2cm}|C{2cm}|C{2cm}|C{2cm}|}
\hline
$g$  & $N$ & $Seq$ & $Complex$ & $Profile_{i,g}$ \\
\hline
\hline
1 & 7,868 & 0.008 & -0.046 & 0.207 \\
& & (0.43) & (0.00) & (0.00) \\
2 & 7,310 & 0.008 & -0.048 & 0.276 \\
& & (0.43) & (0.00) & (0.00) \\
3 & 6,882 & 0.000 & -0.050 & 0.327 \\
& & (0.98) & (0.00) & (0.00) \\
4 & 6,538 & -0.007 & -0.050 & 0.350 \\
& & (0.54) & (0.00) & (0.00) \\
5 & 6,229 & -0.005 & 0.052 & 0.418 \\
& & (0.70) & (0.00) & (0.00) \\
6 & 6,013 & -0.007 & -0.051 & 0.434 \\
& & (0.57) & (0.00) & (0.00) \\
7 & 5,820 & -0.008 & -0.053 & 0.449 \\
& & (0.51) & (0.00) & (0.00) \\
8 & 5,609 & -0.005 & -0.053 & 0.474 \\
& & (0.72) & (0.00) & (0.00) \\
9 & 5,521 & -0.005 & -0.053 & 0.499 \\
& & (0.71) & (0.00) & (0.00) \\
\hline
\end{tabular}
\scriptsize
\begin{tablenotes}
\item[] \textit{Notes.} The table shows the results from estimating a logit model. The dependent variable captures whether the subject backward inducted ($Y_{i} = 1$) or did not backward induct ($Y_{i} = 0$) in a given task. The independent variables are $Seq$ (order in the sequence in which a task appeared for the subject), $Complex$ (measure of task complexity), and $Profile_{i,g}$ (profile of subject $i$ calculated using the first $g$ tasks the subject played). The regression includes an intercept. The parentheses contain p-values calculated using heteroskedastic robust standard errors.
\end{tablenotes}
\end{threeparttable}
\end{center}
\end{table}


\subsubsection{Alternative partition: 3-$RRT1$ by 3-$TT$ }
\label{A SSS Alternative partition: 3-RRT1 by 3-TT}
Tables 3, 4, and 5 are replicated in Tables \ref{T: A10}, \ref{T: A11}, and \ref{T: A12}, respectively using the 3-$RRT1$ by 3-$TT$ partition of subjects into four profiles.

Analysis of Table \ref{T: A10} indicates that in 148 out of the 176 pairwise profile comparisons we observe that $P_{i} > P_{i-1}$. In 104 out of the 148 results that support the profiling method, the difference is statistically significant at the 10\% level or less. On the other hand, in only 13 of the 24 comparisons in which a higher profile is not more likely to outperform the lower profile, the difference is statistically significant.\footnote{As in Appendix \ref{A SSS Alternative partition: 4-RRT1 by 2-TT grid}, the exercise in this section shows that a more granular profiling might reduce accuracy.} In other words, the results in Table \ref{T: A10} are qualitatively the same as the results presented in Table 3. It also is the case that the results in Tables \ref{T: A11} and \ref{T: A12} are qualitatively the same as the results depicted in Tables 4 and 5, respectively.
\begin{table}[H]
\caption{\small Exercise A: 3-$RRT1$ by 3-$TT$ partition. \label{T: A10}}
\vspace{-1\baselineskip}
\begin{center}
\scriptsize
\setlength\extrarowheight{-1.5pt}
\begin{threeparttable}
\begin{tabular}{|C{1.5cm}|C{1cm}|C{1.2cm}|C{1.2cm}|C{1.2cm}|C{1.2cm}|C{1.2cm}|C{1.2cm}|C{1.2cm}|C{1.2cm}|C{1.2cm}|}
\hline
Task & $N$ & Profile 1 & Profile 2 & Profile 3 & Profile 4 & Profile 5 & Profile 6 & Profile 7 & Profile 8 & Profile 9\\
\hline
\hline
2.2.2 & 1,638 & 67.55\% & 90.86\% & 93.75\% & 95.69\% & 98.68\% & 99.55\% & 98.82\% & 99.39\% & 100\% \\
& & & (0.00) & (0.16) & (0.21) & (0.04) & (0.20) & (0.78) & (0.29) & (0.16) \\
2.2.3 & 1,729 & 71.78\% & 87.79\% & 93.47\% & 93.68\% & 99.39\% & 99.02\% & 97.99\% & 99.49\% & 100\% \\
& & & (0.00) & (0.03) & (0.47) & (0.00) & (0.66) & (0.80) & (0.09) & (0.16) \\
2.3.2 & 1,630 & 63.78\% & 86.96\% & 95.40\% & 87.91\% & 100\% & 100\% & 97.71\% & 99.44\% & 99.44\% \\
& & & (0.00) & (0.00) & (1.00) & (0.00) & (NA) & (0.98) & (0.09) & (0.50) \\
2.3.3 & 1,637 & 57.22\% & 90.72\% & 96.22\% & 98.38\% & 100\% & 100\% & 98.35\% & 99.46\% & 99.44\% \\
& & & (0.00) & (0.01) & (0.10) & (0.04) & (NA) & (0.96) & (0.16) & (0.51) \\
3.2.2 & 1,666 & 55.56\% & 80.24\% & 88.95\% & 96.54\% & 97.79\% & 99.57\% & 97.14\% & 98.97\% & 99.36\% \\
& & & (0.00) & (0.01) & (0.00) & (0.23) & (0.07) & (0.97) & (0.11) & (0.35) \\
3.3.2 & 1,647 & 54.95\% & 82.44\% & 85.55\% & 96.22\% & 98.91\% & 99.33\% & 95.34\% & 97.92\% & 99.46\% \\
& & & (0.00) & (0.21) & (0.00) & (0.05) & (0.34) & (0.99) & (0.08) & (0.09) \\
3.2.3 & 1,628 & 58.20\% & 80.85\% & 90.57\% & 95.98\% & 97.93\% & 100\% & 98.27\% & 100\% & 100\% \\
& & & (0.00) & (0.00) & (0.02) & (0.13) & (0.02) & (0.96) & (0.04) & (NA) \\
3.3.3 & 1,638 & 47.85\% & 77.92\% & 84.16\% & 95.75\% & 99.44\% & 99.52\% & 96.09\% & 99.46\% & 100\% \\
& & & (0.00) & (0.07) & (0.00) & (0.01) & (0.46) & (0.99) & (0.02) & (0.16) \\
4.2.2 & 1,717 & 48.99\% & 78.17\% & 89.77\% & 94.87\% & 100\% & 100\% & 97.21\% & 99.07\% & 98.91\% \\
& & & (0.00) & (0.00) & (0.03) & (0.00) & (NA) & (0.99) & (0.09) & (0.56) \\
2.2.2.2 & 1,660 & 7.98\% & 8.84\% & 35.87\% & 67.82\% & 90.28\% & 95.24\% & 93.96\% & 99.45\% & 99.46\% \\
& & & (0.38) & (0.00) & (0.00) & (0.00) & (0.03) & (0.70) & (0.00) & (0.49) \\
2.2.2.3 & 1,610 & 21.23\% & 46.43\% & 64.52\% & 87.70\% & 97.48\% & 98.41\% & 95.48\% & 98.89\% & 100\% \\
& & & (0.00) & (0.00) & (0.00) & (0.00) & (0.27) & (0.95) & (0.03) & (0.08) \\
2.2.3.2 & 1,674 & 19.79\% & 43.68\% & 54.70\% & 84.38\% & 98.38\% & 97.24\% & 98.37\% & 98.95\% & 100\% \\
& & & (0.00) & (0.02) & (0.00) & (0.00) & (0.77) & (0.23) & (0.31) & (0.08) \\
2.3.2.2 & 1,606 & 3.35\% & 3.57\% & 9.61\% & 40.32\% & 74.14\% & 80.85\% & 94.94\% & 99.43\% & 98.90\% \\
& & & (0.46) & (0.01) & (0.00) & (0.00) & (0.06) & (0.00) & (0.01) & (0.71) \\
3.2.2.2 & 1,575 & 10.53\% & 24.18\% & 34.71\% & 76.05\% & 94.02\% & 96.45\% & 94.86\% & 96.22\% & 98.84\% \\
& & & (0.00) & (0.02) & (0.00) & (0.00) & (0.14) & (0.77) & (0.27) & (0.05) \\
2.2.2.4 & 1,602 & 37.02\% & 72.63\% & 64.37\% & 88.44\% & 96.59\% & 94.79\% & 96.00\% & 98.90\% & 98.25\% \\
& & & (0.00) & (0.95) & (0.00) & (0.00) & (0.80) & (0.29) & (0.04) & (0.69) \\
2.2.4.2 & 1,673 & 11.35\% & 29.03\% & 50.85\% & 74.05\% & 94.36\% & 98.94\% & 95.75\% & 97.79\% & 100\% \\
& & & (0.00) & (0.00) & (0.00) & (0.00) & (0.01) & (0.97) & (0.13) & (0.02) \\
2.4.2.2 & 1,641 & 28.89\% & 56.59\% & 69.31\% & 85.63\% & 94.41\% & 94.74\% & 96.65\% & 100\% & 98.94\% \\
& & & (0.00) & (0.01) & (0.00) & (0.00) & (0.45) & (0.18) & (0.01) & (0.92) \\
4.2.2.2 & 1,614 & 10.92\% & 24.47\% & 47.73\% & 70.86\% & 93.09\% & 93.75\% & 95.43\% & 97.75\% & 98.91\% \\
& & & (0.00) & (0.00) & (0.00) & (0.00) & (0.40) & (0.24) & (0.12) & (0.20) \\
2.2.2.2.2 & 1,545 & 16.76\% & 34.68\% & 69.23\% & 56.40\% & 89.82\% & 94.35\% & 91.81\% & 98.85\% & 100\% \\
& & & (0.00) & (0.00) & (0.99) & (0.00) & (0.06) & (0.82) & (0.00) & (0.08) \\
3.2.2.2.2 & 1,550 & 12.72\% & 25.29\% & 51.46\% & 60.12\% & 80.22\% & 86.75\% & 93.10\% & 95.93\% & 98.24\% \\
& & & (0.00) & (0.00) & (0.05) & (0.00) & (0.05) & (0.03) & (0.12) & (0.10) \\
4.2.2.2.2 & 1,566 & 2.27\% & 9.94\% & 25.86\% & 24.86\% & 38.98\% & 61.27\% & 84.48\% & 90.23\% & 93.68\% \\
& & & (0.00) & (0.00) & (0.59) & (0.00) & (0.00) & (0.00) & (0.05) & (0.12) \\
2.2.2.2.2.2 & 1,580 & 13.22\% & 26.40\% & 23.43\% & 31.43\% & 37.64\% & 40.46\% & 82.49\% & 85.14\% & 81.71\% \\
& & & (0.00) & (0.74) & (0.05) & (0.11) & (0.29) & (0.00) & (0.25) & (0.81) \\
\hline
\end{tabular}
\scriptsize
\begin{tablenotes}
\item[] \textit{Notes.} The table shows the probability $P_{i}$ of Profile $i$ winning a task. The values in parentheses correspond to the p-value of testing the null hypothesis $H_{0}: P_{i-1} \geq P_{i}$ against its alternative $H_{1}: P_{i-1} < P_{i}$. When $P_{i} = P_{i-1} = 100\%$, we report NA.
\end{tablenotes}
\end{threeparttable}
\end{center}
\end{table}

\begin{table}[H]
\caption{\small Exercise B: 3-$RRT1$ by 3-$TT$ partition. \label{T: A11}}
\vspace{-1\baselineskip}
\begin{center}
\scriptsize
\setlength\extrarowheight{-1.5pt}
\begin{threeparttable}
\begin{tabular}{|C{2cm}|C{2cm}|C{2cm}|C{2cm}|C{2cm}|}
\hline
$k$ & $N$ & $Seq$ & $Complex$ & $Profile_{i,k}$ \\
\hline
\hline
1 & 28,283 & 0.069 & -0.046 & 0.166 \\
& & (0.00) & (0.00) & (0.00) \\
2 & 22,956 & 0.045 & -0.047 & 0.180 \\
& & (0.00) & (0.00) & (0.00) \\
3 & 19,157 & 0.038 & -0.047 & 0.184 \\
& & (0.00) & (0.00) & (0.00) \\
4 & 16,707 & 0.038 & -0.045 & 0.186 \\
& & (0.00) & (0.00) & (0.00) \\
5 & 14,579 & 0.034 & -0.048 & 0.206 \\
& & (0.00) & (0.00) & (0.00) \\
6 & 12,827 & 0.033 & -0.046 & 0.178 \\
& & (0.00) & (0.00) & (0.00) \\
7 & 11,360 & 0.021 & -0.046 & 0.201 \\
& & (0.00) & (0.00) & (0.00) \\
8 & 10,089 & 0.022 & -0.047 & 0.207 \\
& & (0.00) & (0.00) & (0.00) \\
9 & 8,931 & 0.009 & -0.046 & 0.195 \\
& & (0.25) & (0.00) & (0.00) \\
10 & 7,906 & 0.000 & -0.048 & 0.218 \\
& & (0.97) & (0.00) & (0.00) \\
11 & 6,985 & 0.003 & -0.047 & 0.218 \\
& & (0.78) & (0.00) & (0.00) \\
12 & 6,133 & 0.002 & -0.046 & 0.216 \\
& & (0.89) & (0.00) & (0.00) \\
13 & 5,356 & 0.016 & -0.047 & 0.215 \\
& & (0.34) & (0.00) & (0.00) \\
14 & 4,609 & 0.006 & -0.045 & 0.213 \\
& & (0.76) & (0.00) & (0.00) \\
15 & 3,921 & -0.003 & -0.046 & 0.222 \\
& & (0.90) & (0.00) & (0.00) \\
16 & 3,282 & -0.024 & -0.044 & 0.196 \\
& & (0.44) & (0.00) & (0.00) \\
17 & 2,676 & -0.019 & -0.046 & 0.218 \\
& & (0.66) & (0.00) & (0.00) \\
18 & 2,101 & 0.059 & -0.043 & 0.179 \\
& & (0.33) & (0.00) & (0.00) \\
19 & 1,540 & 0.056 & -0.051 & 0.197 \\
& & (0.56) & (0.00) & (0.00) \\
20 & 1,014 & -0.093 & -0.045 & 0.204 \\
& & (0.69) & (0.00) & (0.00) \\
21 & 488   & -- & -0.032 & 0.163 \\
& &  & (0.00) & (0.00) \\
\hline
\end{tabular}
\scriptsize
\begin{tablenotes}
\item[] \textit{Notes.} The table shows the results from estimating a logit model. The dependent variable captures whether the subject backward inducted ($Y_{i} = 1$) or did not backward induct ($Y_{i} = 0$) in a given task. The independent variables are $Seq$ (order in the sequence in which a task appeared for the subject), $Complex$ (measure of task complexity), and $Profile_{i,k}$ (profile of subject $i$ calculated in the tasks that appeared in the order $Seq - k$ of the sequence). The regression includes an intercept. The parentheses contain p-values calculated using heteroskedastic robust standard errors.
\end{tablenotes}
\end{threeparttable}
\end{center}
\end{table}

\begin{table}[H]
\caption{\small Exercise C: 3-$RRT1$ by 3-$TT$ partition. \label{T: A12}}
\vspace{-1\baselineskip}
\begin{center}
\scriptsize
\setlength\extrarowheight{-1.5pt}
\begin{threeparttable}
\begin{tabular}{|C{2cm}|C{2cm}|C{2cm}|C{2cm}|C{2cm}|}
\hline
$g$  & $N$ & $Seq$ & $Complex$ & $Profile_{i,g}$ \\
\hline
\hline
1 & 7,868 & 0.008 & -0.047 & 0.194 \\
& & (0.83) & (0.00) & (0.00) \\
2 & 7,310 & 0.009 & -0.048 & 0.220 \\
& & (0.41) & (0.00) & (0.00) \\
3 & 6,882 & 0.002 & -0.049 & 0.267 \\
& & (0.87) & (0.00) & (0.00) \\
4 & 6,538 & -0.004 & -0.049 & 0.280 \\
& & (0.72) & (0.00) & (0.00) \\
5 & 6,229 & -0.003 & -0.050 & 0.324 \\
& & (0.82) & (0.00) & (0.00) \\
6 & 6,013 & -0.005 & -0.051 & 0.338 \\
& & (0.69) & (0.00) & (0.00) \\
7 & 5,820 & -0.004 & -0.051 & 0.353 \\
& & (0.73) & (0.00) & (0.00) \\
8 & 5,609 & -0.001 & -0.051 & 0.350 \\
& & (0.91) & (0.00) & (0.00) \\
9 & 5,521 & 0.001 & -0.051 & 0.372 \\
& & (0.91) & (0.00) & (0.00) \\
\hline
\end{tabular}
\scriptsize
\begin{tablenotes}
\item[] \textit{Notes.} The table shows the results from estimating a logit model. The dependent variable captures whether the subject backward inducted ($Y_{i} = 1$) or did not backward induct ($Y_{i} = 0$) in a given task. The independent variables are $Seq$ (order in the sequence in which a task appeared for the subject), $Complex$ (measure of task complexity), and $Profile_{i,g}$ (profile of subject $i$ calculated using the first $g$ tasks the subject played). The regression includes an intercept. The parentheses contain p-values calculated using heteroskedastic robust standard errors. \end{tablenotes}
\end{threeparttable}
\end{center}
\end{table}


\subsubsection{Data trimmed at the 99\% percentile}
\label{A SSS Data trimmed}
Tables 3, 4, and 5 are replicated in Tables \ref{T: AT1}, \ref{T: AT2}, and \ref{T: AT3}, respectively, by using a sample that consists of 37,311. In this larger sample data in each task has been trimmed at the 99\% percentile of total time spent solving the task.

The maximum time spent solving a task in this sample is 85,467 seconds (almost a day). The maximum time spent solving a task in the original sample trimmed at the 95\% percentile is 534 seconds (less than 10 minutes). This difference might be due to a subject stop playing \textit{Blues and Reds} and restarting in a later time.

Analysis of Table \ref{T: AT1} indicates that in 94 out of the 110 pairwise profile comparisons, we observe that $P_{i} > P_{i-i}$; this is the same qualitative result as presented in Table 3. The results in Tables \ref{T: AT2} and \ref{T: AT3} are qualitatively the same as those obtained using the sample trimmed at the 95\% percentile of total time spent playing a task in Tables 4, and 5, respectively.
\begin{table}[H]
\caption{\small Exercise A: data trimmed at the 99\% percentile. \label{T: AT1}}
\vspace{-1\baselineskip}
\begin{center}
\scriptsize
\setlength\extrarowheight{-1.5pt}
\begin{threeparttable}
\begin{tabular}{|C{2cm}|C{1.5cm}|C{1.5cm}|C{1.5cm}|C{1.5cm}|C{1.5cm}|C{1.5cm}|C{1.5cm}|}
\hline
Task & $N$ & Profile 1 & Profile 2 & Profile 3 & Profile 4 & Profile 5 & Profile 6 \\
\hline
\hline
2.2.2 & 1,638 & 69.44\% & 93.91\% & 96.3\% & 99.36\% & 97.07\% & 100\% \\
 & & & (7.96) & (1.3) & (2.48) & (-2.05) & (2.87) \\
2.2.3 & 1,729 & 72.52\% & 92.44\% & 95.43\% & 99.28\% & 97.25\% & 99.67\% \\
 & & & (6.71) & (1.54) & (3.05) & (-1.87) & (2.38) \\
2.3.2 & 1,630 & 65.4\% & 92.81\% & 91.79\% & 100\% & 97.89\% & 99.65\% \\
 & & & (8.65) & (-0.46) & (5) & (-2.47) & (1.9) \\
2.3.3 & 1,637 & 64.24\% & 95.29\% & 97.75\% & 100\% & 98.98\% & 99.64\% \\
 & & & (10.06) & (1.61) & (2.47) & (-1.74) & (0.95) \\
3.2.2 & 1,666 & 56.25\% & 88\% & 96.31\% & 99.37\% & 97.13\% & 99.64\% \\
 & & & (8.74) & (3.82) & (2.6) & (-2.05) & (2.36) \\
3.3.2 & 1,647 & 61.46\% & 84.01\% & 95.75\% & 99.68\% & 93.92\% & 98.55\% \\
 & & & (6.3) & (4.78) & (3.16) & (-3.82) & (2.82) \\
3.2.3 & 1,628 & 60.78\% & 85.61\% & 96.03\% & 99.23\% & 98.23\% & 100\% \\
 & & & (6.91) & (4.36) & (2.57) & (-1.05) & (2.25) \\
3.3.3 & 1,638 & 54.8\% & 84.35\% & 96.1\% & 99.34\% & 97.66\% & 99.64\% \\
 & & & (7.92) & (4.65) & (2.6) & (-1.69) & (2.1) \\
4.2.2 & 1,717 & 51.93\% & 85.3\% & 95.44\% & 100\% & 96.38\% & 99.31\% \\
 & & & (9.33) & (4.3) & (3.68) & (-3.37) & (2.48) \\
2.2.2.2 & 1,660 & 7.72\% & 27.9\% & 74.48\% & 94.31\% & 92.31\% & 99.65\% \\
 & & & (6.48) & (12.46) & (6.82) & (-0.97) & (4.54) \\
2.2.2.3 & 1,610 & 27.14\% & 61.97\% & 89.86\% & 98.25\% & 95.65\% & 99.28\% \\
 & & & (8.87) & (8.17) & (4.24) & (-1.78) & (2.72) \\
2.2.3.2 & 1,674 & 26.13\% & 52.07\% & 86.46\% & 97.97\% & 96.86\% & 100\% \\
 & & & (6.61) & (9.64) & (5.28) & (-0.84) & (3.04) \\
2.3.2.2 & 1,606 & 4.14\% & 7.53\% & 50.7\% & 80\% & 93.73\% & 99.26\% \\
 & & & (1.7) & (12.86) & (7.72) & (4.95) & (3.63) \\
3.2.2.2 & 1,575 & 15.07\% & 32.73\% & 83.51\% & 95.02\% & 93.55\% & 97.82\% \\
 & & & (4.94) & (14.09) & (4.42) & (-0.74) & (2.49) \\
2.2.2.4 & 1,602 & 46.04\% & 68.18\% & 91.27\% & 95.11\% & 95.37\% & 98.55\% \\
 & & & (5.37) & (7.12) & (1.8) & (0.15) & (2.19) \\
2.2.4.2 & 1,673 & 15.9\% & 43.16\% & 80.07\% & 97.95\% & 95.07\% & 99.66\% \\
 & & & (7.45) & (9.88) & (7.3) & (-1.88) & (3.45) \\
2.4.2.2 & 1,641 & 35\% & 67.25\% & 89.56\% & 94.04\% & 95.71\% & 99.3\% \\
 & & & (8.08) & (6.74) & (1.97) & (0.9) & (2.73) \\
4.2.2.2 & 1,614 & 13.98\% & 41.22\% & 77.66\% & 93.54\% & 96.1\% & 98.91\% \\
 & & & (7.54) & (9.38) & (5.47) & (1.39) & (2.14) \\
2.2.2.2.2 & 1,545 & 18.56\% & 58.09\% & 67.77\% & 93.49\% & 91.14\% & 100\% \\
 & & & (10.3) & (2.35) & (7.99) & (-1.01) & (5.12) \\
3.2.2.2.2 & 1,550 & 14.76\% & 44.74\% & 65.93\% & 88.35\% & 92.94\% & 97.77\% \\
 & & & (8.01) & (5.05) & (6.43) & (1.82) & (2.68) \\
4.2.2.2.2 & 1,566 & 3.3\% & 20.59\% & 29.04\% & 56.09\% & 83.15\% & 92.99\% \\
 & & & (6.44) & (2.29) & (6.61) & (7.16) & (3.58) \\
2.2.2.2.2.2 & 1,580 & 16.37\% & 25.75\% & 32.36\% & 43.12\% & 79.63\% & 84.12\% \\
 & & & (2.7) & (1.7) & (2.61) & (9.44) & (1.36) \\
\hline
\end{tabular}
\scriptsize
\begin{tablenotes}
\item[] \textit{Notes.} The table shows the probability $P_{i}$ of Profile $i$ winning a task. The values in parentheses correspond to the p-value of testing the null hypothesis $H_{0}: P_{i-1} \geq P_{i}$ against its alternative $H_{1}: P_{i-1} < P_{i}$. When $P_{i} = P_{i-1} = 100\%$, we report NA.
\end{tablenotes}
\end{threeparttable}
\end{center}
\end{table}

\begin{table}[H]
\caption{\small Exercise B: data trimmed at the 99\% percentile. \label{T: AT2}}
\vspace{-1\baselineskip}
\begin{center}
\scriptsize
\setlength\extrarowheight{-1.5pt}
\begin{threeparttable}
\begin{tabular}{|C{2cm}|C{2cm}|C{2cm}|C{2cm}|C{2cm}|}
\hline
$k$ & $N$ & $Seq$ & $Complex$ & $Profile_{i,k}$ \\
\hline
\hline
 1 & 30,550 & 0.079 & -0.007 & 0.11 \\
& & (0.00) & (0.00) & (0.00) \\
 2 & 24,781 & 0.052 & -0.007 & 0.137 \\
& & (0.00) & (0.00) & (0.00) \\
 3 & 20,694 & 0.047 & -0.007 & 0.095 \\
& & (0.00) & (0.00) & (0.00) \\
 4 & 18,051 & 0.048 & -0.007 & 0.113 \\
& & (0.00) & (0.00) & (0.00) \\
 5 & 15,744 & 0.041 & -0.007 & 0.109 \\
& & (0.00) & (0.00) & (0.00) \\
 6 & 13,886 & 0.045 & -0.007 & 0.077 \\
& & (0.00) & (0.00) & (0.00) \\
 7 & 12,290 & 0.033 & -0.008 & 0.108 \\
& & (0.00) & (0.00) & (0.00) \\
 8 & 10,913 & 0.033 & -0.007 & 0.111 \\
& & (0.00) & (0.00) & (0.00) \\
 9 & 9,683 & 0.018 & -0.007 & 0.11 \\
& & (0.06) & (0.00) & (0.00) \\
 10 & 8,575 & 0.012 & -0.008 & 0.133 \\
& & (0.31) & (0.00) & (0.00) \\
 11 & 7,594 & 0.027 & -0.008 & 0.168 \\
& & (0.03) & (0.00) & (0.00) \\
 12 & 6,678 & 0.018 & -0.008 & 0.173 \\
& & (0.24) & (0.00) & (0.00) \\
 13 & 5,831 & 0.034 & -0.008 & 0.152 \\
& & (0.08) & (0.00) & (0.00) \\
 14 & 5,034 & 0.026 & -0.008 & 0.176 \\
& & (0.28) & (0.00) & (0.00) \\
 15 & 4,288 & 0.005 & -0.007 & 0.193 \\
& & (0.87) & (0.00) & (0.00) \\
 16 & 3,599 & -0.008 & -0.007 & 0.182 \\
& & (0.84) & (0.00) & (0.00) \\
 17 & 2,934 & -0.046 & -0.008 & 0.288 \\
& & (0.35) & (0.00) & (0.00) \\
 18 & 2,308 & 0.084 & -0.007 & 0.23 \\
& & (0.23) & (0.00) & (0.00) \\
 19 & 1,695 & 0.032 & -0.008 & 0.281 \\
& & (0.77) & (0.00) & (0.00) \\
 20 & 1,111 & -0.472 & -0.006 & 0.283 \\
& & (0.06) & (0.00) & (0.00) \\
 21 & 0,538 & -- & -0.004 & 0.225 \\
& & & (0.00) & (0.00) \\
\hline
\end{tabular}
\scriptsize
\begin{tablenotes}
\item[] \textit{Notes.} The table shows the results from estimating a logit model. The dependent variable captures whether the subject backward inducted ($Y_{i} = 1$) or did not backward induct ($Y_{i} = 0$) in a given task. The independent variables are $Seq$ (order in the sequence in which a task appeared for the subject), $Complex$ (measure of task complexity), and $Profile_{i,k}$ (profile of subject $i$ calculated in the tasks that appeared in the order $Seq - k$ of the sequence). The regression includes an intercept. The parentheses contain p-values calculated using heteroskedastic robust standard errors.
\end{tablenotes}
\end{threeparttable}
\end{center}
\end{table}

\begin{table}[H]
\caption{\small Exercise C: data trimmed at the 99\% percentile. \label{T: AT3}}
\vspace{-1\baselineskip}
\begin{center}
\scriptsize
\setlength\extrarowheight{-1.5pt}
\begin{threeparttable}
\begin{tabular}{|C{2cm}|C{2cm}|C{2cm}|C{2cm}|C{2cm}|}
\hline
$g$  & $N$ & $Seq$ & $Complex$ & $Profile_{i,g}$ \\
\hline
\hline
1 & 8,637 & 0.017 & -0.008 & 0.337 \\
& & (0.14) & (0.00) & (0.34) \\
2 & 8,514 & 0.016 & -0.008 & 0.44 \\
& & (0.15) & (0.00) & (0.44) \\
3 & 8,373 & 0.011 & -0.008 & 0.542 \\
& & (0.35) & (0.00) & (0.54) \\
4 & 8,259 & 0.008 & -0.008 & 0.571 \\
& & (0.47) & (0.00) & (0.57) \\
5 & 8,186 & 0.011 & -0.008 & 0.574 \\
& & (0.34) & (0.00) & (0.57) \\
6 & 8,111 & 0.011 & -0.008 & 0.609 \\
& & (0.35) & (0.00) & (0.61) \\
7 & 8,022 & 0.01 & -0.008 & 0.659 \\
& & (0.39) & (0.00) & (0.66) \\
8 & 7,925 & 0.012 & -0.008 & 0.666 \\
& & (0.31) & (0.00) & (0.67) \\
9 & 7,838 & 0.011 & -0.008 & 0.69 \\
& & (0.37) & (0.00) & (0.69) \\
\hline
\end{tabular}
\scriptsize
\begin{tablenotes}
\item[] \textit{Notes.} The table shows the results from estimating a logit model. The dependent variable captures whether the subject backward inducted ($Y_{i} = 1$) or did not backward induct ($Y_{i} = 0$) in a given task. The independent variables are $Seq$ (order in the sequence in which a task appeared for the subject), $Complex$ (measure of task complexity), and $Profile_{i,g}$ (profile of subject $i$ calculated using the first $g$ tasks the subject played). The regression includes an intercept. The parentheses contain p-values calculated using heteroskedastic robust standard errors.
\end{tablenotes}
\end{threeparttable}
\end{center}
\end{table}


\pagebreak


\section{Appendix: one-dimensional types}
\label{Appendix B-one}
In this appendix we provide further empirical evidence that a lexicographic ranking based on $RRT1$ and $TT$ is needed to rank subjects according to their probability of correctly backward inducting.

For this purpose, we investigate the predictive power of the two dimensions ($RRT1$ and $TT$) used to construct the profiles separately and in tandem. More precisely, the following three logit models are estimated for each of the 22 tasks.
\begin{eqnarray}
&&\text{Model A1.  } Logit(Y) = \alpha + \beta_{1} RRT1 + \beta_{3}Seq \\
&&\text{Model A2.  } Logit(Y) = \alpha + \beta_{2} TT   + \beta_{3}Seq \\
&&\text{Model A3.  } Logit(Y) = \alpha + \beta_{1} RRT1 + \beta_{2} TT + \beta_{3}Seq
\end{eqnarray}

$Y$ is the dependent variable in the regression and captures whether the subject backward inducted ($Y_i = 1$) or did not backward induct ($Y_i = 0$), $\alpha$ is the intercept, and $RRT1$, $TT$, and $Seq$ are the independent variables. The independent variable $Seq$ is an integer number which corresponds to the order in which a task appeared in the subject's sequence of tasks. Results are presented in Table \ref{T: results logit one dim}, where $p$-values of the estimated parameters are in parenthesis.
\begin{table}[H]
\caption{\small Results from regressions. \label{T: results logit one dim}}
\vspace{-1\baselineskip}
\begin{center}
\scriptsize
\setlength\extrarowheight{-1.5pt}
\begin{tabular}{|C{1.6cm}|C{1cm}|C{1.4cm}|C{1.4cm}|C{1.4cm}|C{1.4cm}|C{1.4cm}|C{1.4cm}|C{1.4cm}|}
\hline
 & & \multicolumn{2}{c|}{Model A1} & \multicolumn{2}{c|}{Model A2} & \multicolumn{3}{c|}{Model A3} \\
\hline
Task & $N$ & $RRT1$ & $Seq$ & $TT$ & $Seq$ & $RRT1$ & $TT$ & $Seq$ \\
\hline
2.2.2 & 1,638 & 11.129 & 0.143 & -0.085 & 0.128 & 10.063 & -0.068 & 0.139 \\
& & (0.00) & (0.00) & (0.00) & (0.00) & (0.00) & (0.00) & (0.00) \\
2.2.3 & 1,729 & 12.779 & 0.115 & -0.066 & 0.063 & 12.285 & -0.058 & 0.119 \\
& & (0.00) & (0.00) & (0.00) & (0.00) & (0.00) & (0.01) & (0.00) \\
2.3.2 & 1,630 & 11.280 & 0.063 & -0.083 & 0.064 & 10.206 & -0.071 & 0.056 \\
& & (0.00) & (0.00) & (0.00) & (0.00) & (0.00) & (0.00) & (0.00) \\
2.3.3 & 1,637 & 12.856 & 0.110 & -0.058 & 0.122 & 12.585 & -0.063 & 0.116 \\
& & (0.00) & (0.00) & (0.00) & (0.00) & (0.00) & (0.00) & (0.00) \\
3.2.2 & 1,666 & 13.238 & 0.092 & -0.065 & 0.076 & 12.536 & -0.052 & 0.087 \\
& & (0.00) & (0.00) & (0.00) & (0.00) & (0.00) & (0.00) & (0.00) \\
3.3.2 & 1,647 & 10.728 & 0.077 & -0.051 & 0.076 & 10.370 & -0.046 & 0.079 \\
& & (0.00) & (0.00) & (0.00) & (0.00) & (0.00) & (0.00) & (0.00) \\
3.2.3 & 1,628 & 12.522 & 0.056 & -0.054 & 0.051 & 11.935 & -0.038 & 0.057 \\
& & (0.00) & (0.01) & (0.00) & (0.00) & (0.00) & (0.04) & (0.01) \\
3.3.3 & 1,638 & 13.188 & 0.085 & -0.038 & 0.089 & 13.289 & -0.044 & 0.083 \\
& & (0.00) & (0.00) & (0.00) & (0.00) & (0.00) & (0.00) & (0.00) \\
4.2.2 & 1,717 & 13.483 & 0.108 & -0.050 & 0.093 & 13.080 & -0.031 & 0.111 \\
& & (0.00) & (0.00) & (0.00) & (0.00) & (0.00) & (0.02) & (0.00) \\
2.2.2.2 & 1,660 & 14.045 & 0.049 & -0.019 & 0.063 & 15.339 & -0.048 & 0.044 \\
& & (0.00) & (0.00) & (0.00) & (0.00) & (0.00) & (0.00) & (0.00) \\
2.2.2.3 & 1,610 & 11.764 & 0.079 & -0.008 & 0.087 & 13.430 & -0.041 & 0.076 \\
& & (0.00) & (0.00) & (0.03) & (0.00) & (0.00) & (0.00) & (0.00) \\
2.2.3.2 & 1,674 & 13.047 & 0.052 & -0.003 & 0.085 & 13.890 & -0.029 & 0.048 \\
& & (0.00) & (0.00) & (0.38) & (0.00) & (0.00) & (0.00) & (0.00) \\
2.3.2.2 & 1,606 & 16.693 & 0.040 & -0.001 & 0.068 & 19.621 & -0.045 & 0.032 \\
& & (0.00) & (0.00) & (0.61) & (0.00) & (0.00) & (0.00) & (0.01) \\
3.2.2.2 & 1,575 & 15.589 & 0.050 & 0.006 & 0.076 & 18.785 & -0.037 & 0.049 \\
& & (0.00) & (0.00) & (0.03) & (0.00) & (0.00) & (0.00) & (0.00) \\
2.2.2.4 & 1,602 & 10.999 & 0.082 & 0.008 & 0.092 & 11.615 & -0.019 & 0.080 \\
& & (0.00) & (0.00) & (0.07) & (0.00) & (0.00) & (0.01) & (0.00) \\
2.2.4.2 & 1,673 & 12.814 & 0.021 & -0.010 & 0.056 & 14.906 & -0.041 & 0.021 \\
& & (0.00) & (0.06) & (0.00) & (0.00) & (0.00) & (0.00) & (0.07) \\
2.4.2.2 & 1,641 & 11.416 & 0.048 & 0.007 & 0.076 & 13.240 & -0.032 & 0.046 \\
& & (0.00) & (0.00) & (0.07) & (0.00) & (0.00) & (0.00) & (0.00) \\
4.2.2.2 & 1,614 & 15.598 & 0.008 & 0.004 & 0.049 & 19.239 & -0.038 & 0.005 \\
& & (0.00) & (0.46) & (0.14) & (0.00) & (0.00) & (0.00) & (0.71) \\
2.2.2.2.2 & 1,545 & 7.715 & 0.017 & -0.002 & 0.051 & 10.587 & -0.030 & 0.016 \\
& & (0.00) & (0.11) & (0.18) & (0.00) & (0.00) & (0.00) & (0.19) \\
3.2.2.2.2 & 1,550 & 7.781 & 0.031 & 0.006 & 0.072 & 9.744 & -0.017 & 0.029 \\
& & (0.00) & (0.00) & (0.00) & (0.00) & (0.00) & (0.00) & (0.01) \\
4.2.2.2.2 & 1,566 & 8.068 & 0.001 & 0.006 & 0.043 & 9.953 & -0.007 & 0.001 \\
& & (0.00) & (0.89) & (0.00) & (0.00) & (0.00) & (0.00) & (0.90) \\
2.2.2.2.2.2 & 1,580 & 5.777 & 0.022 & 0.007 & 0.051 & 6.544 & -0.004 & 0.023 \\
& & (0.00) & (0.01) & (0.00) & (0.00) & (0.00) & (0.00) & (0.01) \\
\hline
\end{tabular}
\end{center}
\scriptsize
\textit{Notes.} The table shows the results from estimating three logit models. The dependent variable in all models captures whether the subject backward inducted ($Y_i = 1$) or did not backward induct ($Y_i = 0$) in a given task. The independent variables are $Seq$ (order in the sequence in which a task appeared for the subject), and $RRT1$ for Model A1; $Seq$ and $TT$ for Model A2; and $Seq$, $RRT1$, and $TT$ for Model A3. The regressions include an intercept. The parentheses contain p-values calculated using heteroskedastic robust standard errors.
\end{table}

First, for Model A1 we observe that the estimated parameter accompanying $RRT1$ ($\beta_1$) is always positive and statistically significant. This means that a higher $RRT1$ corresponds to a higher probability of correctly backward inducting. The model also shows that the estimated parameter accompanying $Seq$ ($\beta_3$) is always positive and in 19 out of 22 tasks it is also statistically significant. As we already showed in the paper, experience has a positive effect in the subject's probability of backward inducting.

Model A2 shows that $TT$ by itself is not a reliable predictor of the probability of a subject backward inducting. In 15 out of 22 cases a lower $TT$ implies a higher probability of backward inducting and in 7 cases a higher TT implies a higher probability of backward inducting. In 6 cases the estimated parameter is not statistically significant at the 5\% level of confidence.

Model A3 shows that when $RRT1$ and $TT$ are used in tandem, in all 22 tasks a higher $RRT1$ implies a higher probability of backward inducting, and a lower $TT$ also implies a higher probability of backward inducting. In every task the estimated parameters accompanying both variables ($\beta_1$ and $\beta_2$) are highly statistically significant.

To sum up, our results show unequivocal power for $RRT1$ to predict the probability of a subject correctly backward inducting. Importantly, it also shows that $TT$ is a reliable predictor only when controlling for $RRT1$, empirically supporting the use of a lexicographic ranking in out profiling method.


\pagebreak


\section{Appendix: mandatory tutorial}
\label{Appendix B}
Experimental instructions are provided via the mandatory tutorial. Subjects play two tutorial tasks. In the first task, subjects do not make any choices because all the moves are indicated by the tutorial. The goal is to force the subject to learn how to play the tasks and become familiar with the rules and objectives of \textit{Blues and Reds}.

In the second task, subjects are not guided anymore and can choose whatever actions they want. However, there is a costless hint option accessible to the subjects by clicking a magnifying glass icon. This hint option is not available in the 22 tasks that generate data for this article.

Importantly, in order to progress, subjects must win the second tutorial task. They can attempt playing this task as many times as desired. In addition, once the tutorial is finished, subjects can revisit it at any time while playing the non-tutorial tasks. Recall that beyond the tutorial, each task can be played only once.

Below, we present the screenshots from the tutorial ordered chronologically.
\begin{figure}[H]
\begin{center}
\caption{First tutorial task (screenshot 1).}
\includegraphics*[scale= 1]{T11s.PNG}
\end{center}
\end{figure}

\begin{figure}[H]
\begin{center}
\caption{First tutorial task (screenshot 2).}
\includegraphics*[scale= 0.9]{T12s.PNG}
\end{center}
\end{figure}

\begin{figure}[H]
\begin{center}
\caption{First tutorial task (screenshot 3).}
\includegraphics*[scale= 0.9]{T13s.PNG}
\end{center}
\end{figure}

\begin{figure}[H]
\begin{center}
\caption{First tutorial task (screenshot 4).}
\includegraphics*[scale= 0.9]{T14s.PNG}
\end{center}
\end{figure}

\begin{figure}[H]
\begin{center}
\caption{First tutorial task (screenshot 5).}
\includegraphics*[scale= 0.9]{T15s.PNG}
\end{center}
\end{figure}

\begin{figure}[H]
\begin{center}
\caption{First tutorial task (screenshot 6).}
\includegraphics*[scale= 0.9]{T16s.PNG}
\end{center}
\end{figure}

\begin{figure}[H]
\begin{center}
\caption{First tutorial task (screenshot 7).}
\includegraphics*[scale= 0.9]{T17s.PNG}
\end{center}
\end{figure}

\begin{figure}[H]
\begin{center}
\caption{Second tutorial task.}
\includegraphics*[scale= 0.9]{T21s.PNG}
\end{center}
\end{figure}


\pagebreak


\newgeometry{top=1in, bottom=1in, left=1cm, right=1cm}
\section{Appendix: screenshots of tasks in \textit{Blues and Reds}}
\label{Appendix C}

\begin{figure}[H]
\captionsetup{font=small, justification=centering}
\begin{minipage}[b]{0.5\textwidth}
\begin{center}
\caption{Task 2.2.2}
\vspace{-0.3cm}
\includegraphics*[scale= 0.55]{222s.PNG}
\end{center}
\end{minipage}
\begin{minipage}[b]{0.5\textwidth}
\begin{center}
\caption{Task 2.2.3}
\vspace{-0.3cm}
\includegraphics*[scale= 0.55]{223s.PNG}
\end{center}
\end{minipage}
\end{figure}

\begin{figure}[H]
\captionsetup{font=small, justification=centering}
\begin{minipage}[b]{0.5\textwidth}
\begin{center}
\caption{Task 2.3.2}
\vspace{-0.3cm}
\includegraphics*[scale= 0.55]{232s.PNG}
\end{center}
\end{minipage}
\begin{minipage}[b]{0.5\textwidth}
\begin{center}
\caption{Task 2.3.3}
\vspace{-0.3cm}
\includegraphics*[scale= 0.55]{233s.PNG}
\end{center}
\end{minipage}
\end{figure}

\begin{figure}[H]
\captionsetup{font=small, justification=centering}
\begin{minipage}[b]{0.5\textwidth}
\begin{center}
\caption{Task 3.2.2}
\vspace{-0.3cm}
\includegraphics*[scale= 0.55]{322s.PNG}
\end{center}
\end{minipage}
\begin{minipage}[b]{0.5\textwidth}
\begin{center}
\caption{Task 3.3.2}
\vspace{-0.3cm}
\includegraphics*[scale= 0.55]{332s.PNG}
\end{center}
\end{minipage}
\end{figure}

\begin{figure}[H]
\captionsetup{font=small, justification=centering}
\begin{minipage}[b]{0.5\textwidth}
\begin{center}
\caption{Task 3.2.3}
\vspace{-0.3cm}
\includegraphics*[scale= 0.55]{323s.PNG}
\end{center}
\end{minipage}
\begin{minipage}[b]{0.5\textwidth}
\begin{center}
\caption{Task 3.3.3}
\vspace{-0.3cm}
\includegraphics*[scale= 0.55]{333s.PNG}
\end{center}
\end{minipage}
\end{figure}

\begin{figure}[H]
\captionsetup{font=small, justification=centering}
\begin{minipage}[b]{0.5\textwidth}
\begin{center}
\caption{Task 4.2.2}
\vspace{-0.3cm}
\includegraphics*[scale= 0.55]{422s.PNG}
\end{center}
\end{minipage}
\begin{minipage}[b]{0.5\textwidth}
\begin{center}
\caption{Task 2.2.2.2}
\vspace{-0.3cm}
\includegraphics*[scale= 0.55]{2222s.PNG}
\end{center}
\end{minipage}
\end{figure}

\begin{figure}[H]
\captionsetup{font=small, justification=centering}
\begin{minipage}[b]{0.5\textwidth}
\begin{center}
\caption{Task 2.2.2.3}
\vspace{-0.3cm}
\includegraphics*[scale= 0.55]{2223s.PNG}
\end{center}
\end{minipage}
\begin{minipage}[b]{0.5\textwidth}
\begin{center}
\caption{Task 2.2.3.2}
\vspace{-0.3cm}
\includegraphics*[scale= 0.55]{2232s.PNG}
\end{center}
\end{minipage}
\end{figure}

\begin{figure}[H]
\captionsetup{font=small, justification=centering}
\begin{minipage}[b]{0.5\textwidth}
\begin{center}
\caption{Task 2.3.2.2}
\vspace{-0.3cm}
\includegraphics*[scale= 0.55]{2322s.PNG}
\end{center}
\end{minipage}
\begin{minipage}[b]{0.5\textwidth}
\begin{center}
\caption{Task 3.2.2.2}
\vspace{-0.3cm}
\includegraphics*[scale= 0.55]{3222s.PNG}
\end{center}
\end{minipage}
\end{figure}

\begin{figure}[H]
\captionsetup{font=small, justification=centering}
\begin{minipage}[b]{0.5\textwidth}
\begin{center}
\caption{Task 2.2.2.4}
\vspace{-0.3cm}
\includegraphics*[scale= 0.55]{2224s.PNG}
\end{center}
\end{minipage}
\begin{minipage}[b]{0.5\textwidth}
\begin{center}
\caption{Task 2.2.4.2}
\vspace{-0.3cm}
\includegraphics*[scale= 0.55]{2242s.PNG}
\end{center}
\end{minipage}
\end{figure}

\begin{figure}[H]
\captionsetup{font=small, justification=centering}
\begin{minipage}[b]{0.5\textwidth}
\begin{center}
\caption{Task 2.4.2.2}
\vspace{-0.3cm}
\includegraphics*[scale= 0.55]{2422s.PNG}
\end{center}
\end{minipage}
\begin{minipage}[b]{0.5\textwidth}
\begin{center}
\caption{Task 4.2.2.2}
\vspace{-0.3cm}
\includegraphics*[scale= 0.55]{4222s.PNG}
\end{center}
\end{minipage}
\end{figure}

\begin{figure}[H]
\captionsetup{font=small, justification=centering}
\begin{minipage}[b]{0.5\textwidth}
\begin{center}
\caption{Task 2.2.2.2.2}
\vspace{-0.3cm}
\includegraphics*[scale= 0.55]{22222s.PNG}
\end{center}
\end{minipage}
\begin{minipage}[b]{0.5\textwidth}
\begin{center}
\caption{Task 3.2.2.2.2}
\vspace{-0.3cm}
\includegraphics*[scale= 0.55]{32222s.PNG}
\end{center}
\end{minipage}
\end{figure}

\begin{figure}[H]
\captionsetup{font=small, justification=centering}
\begin{minipage}[b]{0.5\textwidth}
\begin{center}
\caption{Task 4.2.2.2.2}
\vspace{-0.3cm}
\includegraphics*[scale= 0.55]{42222s.PNG}
\end{center}
\end{minipage}
\begin{minipage}[b]{0.5\textwidth}
\begin{center}
\caption{Task 2.2.2.2.2.2}
\vspace{-0.3cm}
\includegraphics*[scale= 0.55]{222222s.PNG}
\end{center}
\end{minipage}
\end{figure}


\end{document}
