# Supplementary material for: Profiling dynamic decision-makers
Source: PLoS One. 2022 Apr 14;17(4):e0266366. doi: 10.1371/journal.pone.0266366 (PMC9009624; doi:10.1371/journal.pone.0266366)
Supplement: S2 File — (ZIP) [file pone.0266366.s003.zip]

Archive with 31 entries (31 files):
- 222222s.png
- 22222s.png
- 2222s.png
- 2223s.png
- 2224s.png
- 222s.png
- 2232s.png
- 223s.png
- 2242s.png
- 2322s.png
- 232s.png
- 233s.png
- 2422s.png
- 3222_tree.PNG
- 32222s.png
- 3222s.png
- 322s.png
- 323s.png
- 332s.png
- 333s.png
- 42222s.png
- 4222s.png
- 422s.png
- T11s.png
- T12s.png
- T13s.png
- T14s.png
- T15s.png
- T16s.png
- T17s.png
- T21s.png
